# Supplementary material for: The Effect of Blood Flow Restriction during Low-Load Resistance Training Unit on Knee Flexor Muscle Fatigue in Recreational Athletes: A Randomized Double-Blinded Placebo-Controlled Pilot Study
Source: J Clin Med. 2024 Sep 13;13(18):5444. doi: 10.3390/jcm13185444 (PMC11432244; doi:10.3390/jcm13185444)
Supplement: Supplementary file 1 [file jcm-13-05444-s001.zip]

Archive with 3 entries (3 files):
- Supplementary Table S1 .pdf
- Supplementary Table S2.pdf
- Supplementary Table S3.pdf
